# Supplementary material for: Detection of Rat Pain-Related Grooming Behaviors Using Multistream Recurrent Convolutional Networks on Day-Long Video Recordings
Source: Bioengineering (Basel). 2024 Nov 21;11(12):1180. doi: 10.3390/bioengineering11121180 (PMC11673758; doi:10.3390/bioengineering11121180)
Supplement: Supplementary file 1 [file bioengineering-11-01180-s001.zip]

Archive with 3 entries (3 files):
- supplementary_resource.pdf
- Video_s1.mp4
- Video_s2.mp4
